# Supplementary material for: Differential Labeling of Chemically Modified Peptides and Lipids among Cyanobacteria Planktothrix and Microcystis
Source: Microorganisms. 2021 Jul 24;9(8):1578. doi: 10.3390/microorganisms9081578 (PMC8398151; doi:10.3390/microorganisms9081578)
Supplement: Supplementary file 1 [file microorganisms-09-01578-s001.zip]

Archive with 18 entries (17 files):
- microorganisms-1263867-supplementary/
- microorganisms-1263867-supplementary/Figure S1.tif
- microorganisms-1263867-supplementary/Figure S10.tif
- microorganisms-1263867-supplementary/Figure S11.tif
- microorganisms-1263867-supplementary/Figure S12.tif
- microorganisms-1263867-supplementary/Figure S13.tif
- microorganisms-1263867-supplementary/Figure S14.tif
- microorganisms-1263867-supplementary/Figure S15.tif
- microorganisms-1263867-supplementary/Figure S16.tif
- microorganisms-1263867-supplementary/Figure S2.tif
- microorganisms-1263867-supplementary/Figure S3.tif
- microorganisms-1263867-supplementary/Figure S4.tiff
- microorganisms-1263867-supplementary/Figure S5.tif
- microorganisms-1263867-supplementary/Figure S6.tif
- microorganisms-1263867-supplementary/Figure S7.tif
- microorganisms-1263867-supplementary/Figure S8.tif
- microorganisms-1263867-supplementary/Figure S9.tif
- microorganisms-1263867-supplementary/microorganisms-1263867-supplementary.pdf
